# Supplementary material for: Failure Mode and Effect Analysis Using Large-Scale Group Decision Making and Normal Cloud Model
Source: Entropy (Basel). 2026 Mar 22;28(3):360. doi: 10.3390/e28030360 (PMC13026005; doi:10.3390/e28030360)
Supplement: Supplementary file 1 [file entropy-28-00360-s001.zip]

Archive with 1 entries (1 files):
- entropy-4193141-supplementary.pdf
